# Supplementary material for: Volumetric Analysis of Hearing-Related Structures of Brain in Children with GJB2-Related Congenital Deafness
Source: Children (Basel). 2022 May 30;9(6):800. doi: 10.3390/children9060800 (PMC9222099; doi:10.3390/children9060800)
Supplement: Supplementary file 1 [file children-09-00800-s001.zip]

Archive with 1 entries (1 files):
- children-1707981-supplementary.pdf
